# Supplementary material for: Cross potential selection: a proposal for optimizing crossing combinations in recurrent selection using the usefulness criterion of future inbred lines
Source: G3 (Bethesda). 2024 Sep 23;14(11):jkae224. doi: 10.1093/g3journal/jkae224 (PMC11540310; doi:10.1093/g3journal/jkae224)
Supplement: jkae224_Supplementary_Data [file jkae224_supplementary_data.zip]

Archive with 5 entries (5 files):
- Figure_S1_G3-2024-405208.docx
- Figure_S2_G3-2024-405208.docx
- Figure_S3_G3-2024-405208.docx
- Figure_S4_G3-2024-405208.docx
- File_S1_G3-2024-405208.docx
